# Supplementary material for: Synthesis of Novel Benzothiazole–Profen Hybrid Amides as Potential NSAID Candidates
Source: Molecules. 2024 Dec 30;30(1):107. doi: 10.3390/molecules30010107 (PMC11721736; doi:10.3390/molecules30010107)
Supplement: Supplementary file 1 [file molecules-30-00107-s001.zip]

Archive with 1 entries (1 files):
- molecules-3374335-supplementary.pdf
